# Supplementary material for: An international data set for CMML validates prognostic scoring systems and demonstrates a need for novel prognostication strategies
Source: Blood Cancer J. 2015 Jul 31;5(7):e333–. doi: 10.1038/bcj.2015.53 (PMC4526779; doi:10.1038/bcj.2015.53)
Supplement: Supplemental Table 3 [file bcj201553x2.xlsx]

## Sheet: Sheet1
		Hazard ratios and 95% confidence intervals from ASXL1 Cox proportional hazards models
			LFS					OS
		ASXL1	Univariate HR ( 95% CI) n= 561	pvalue	Multivariable* HR ( 95% CI) n= 531**	P-value		Univariate HR ( 95% CI) n= 561	pvalue	Multivariable* HR ( 95% CI) n= 531**	P-value
		No (n = 330)	Ref	-	Ref	-		Ref	-	Ref	-
		Yes (n = 231)	1.52 (1.22, 1.88)	0.0002	1.35 (1.07, 1.69)	0.0114		1.67 (1.34, 2.10)	<0.0001	1.48 (1.16, 1.88)	0.0014
		*Adjusted for HgB at Dx, circulating blasts, platelets at Dx, and Karyotype CPCC
		** 30 removed due to missing values in covariates.
		Hazard ratios and 95% confidence intervals from CBL Cox proportional hazards models
			LFS					OS
		CBL	Univariate HR ( 95% CI) n= 374	pvalue	Multivariable* HR ( 95% CI) n= 349**	P-value		Univariate HR ( 95% CI) n= 374	pvalue	Multivariable* HR ( 95% CI) n= 349**	P-value
		No (n = 330)	Ref	-	Ref	-		Ref	-	Ref	-
		Yes (n = 44)	1.76 (1.21, 2.56)	0.0032	1.96 (1.31, 2.92)	0.001		1.99 (1.35, 2.94)	0.0005	2.27 (1.50, 3.44)	0.0001
		*Adjusted for HgB at Dx, circulating blasts, platelets at Dx, and Karyotype CPCC
		** 25 removed due to missing values in covariates.
		Hazard ratios and 95% confidence intervals from RUNX1 Cox proportional hazards models
			LFS					OS
		RUNX1	Univariate HR ( 95% CI) n= 377	pvalue	Multivariable* HR ( 95% CI) n= 353**	P-value		Univariate HR ( 95% CI) n= 377	pvalue	Multivariable* HR ( 95% CI) n= 353**	P-value
		No (n = 311)	Ref	-	Ref	-		Ref	-	Ref	-
		Yes (n = 66)	1.94 (1.38, 2.73)	0.0001	1.44 (1.003, 2.08)	0.048		1.88 (1.31, 2.70)	0.0007	1.44 (0.98, 2.13)	0.0658
		*Adjusted for HgB at Dx, circulating blasts, platelets at Dx, and Karyotype CPCC
		**24 removed due to missing values in covariates.
