# Supplementary material for: An international data set for CMML validates prognostic scoring systems and demonstrates a need for novel prognostication strategies
Source: Blood Cancer J. 2015 Jul 31;5(7):e333–. doi: 10.1038/bcj.2015.53 (PMC4526779; doi:10.1038/bcj.2015.53)
Supplement: Supplemental Table 4 [file bcj201553x3.xlsx]

## Sheet: Sheet1
	Clinical variables by group.
			n=1490	n=298
			mean (sd)	mean (sd)	pvalue*
	WHOCategory	1	1193	241	0.8491
		2	270	57
	FABCategory	1	734	139	0.326
		2	735	159
	KaryotypeCPSS	1	1007	203	0.3901
		2	194	41
		3	212	54
	*Chi square test or wilcoxon rank sum test for continuous varaibles
